# Supplementary material for: ComTarget: Small-Molecule Target Prediction with Combinatorial Modeling
Source: Pharmaceuticals (Basel). 2026 Apr 30;19(5):715. doi: 10.3390/ph19050715 (PMC13209433; doi:10.3390/ph19050715)
Supplement: Supplementary file 1 [file pharmaceuticals-19-00715-s001.zip]

Archive with 2 entries (2 files):
- support_information.pdf
- test_cases.zip
